# Supplementary material for: Assessing Cardiovascular Risk with Coronary Artery Calcium and Carotid Intima-Media Thickness in Patients with Negative Stress Echocardiography
Source: Biomedicines. 2024 Sep 23;12(9):2151. doi: 10.3390/biomedicines12092151 (PMC11429111; doi:10.3390/biomedicines12092151)
Supplement: Supplementary file 1 [file biomedicines-12-02151-s001.zip]

Archive with 1 entries (1 files):
- biomedicines-3196860-supplementary.pdf
